# Supplementary material for: FeCl3-Intercalated Carbon Nanotube Film for Long-Term Infrared Camouflage in Harsh Environments
Source: Micromachines (Basel). 2025 Dec 29;17(1):38. doi: 10.3390/mi17010038 (PMC12843996; doi:10.3390/mi17010038)
Supplement: Supplementary file 1 [file micromachines-17-00038-s001.zip]

Archive with 1 entries (1 files):
- micromachines-4033316-supplementary.pdf
